# Supplementary material for: Carrageenan-Based Crowding and Confinement Combination Approach to Increase Collagen Deposition for In Vitro Tissue Development
Source: Gels. 2023 Sep 1;9(9):705. doi: 10.3390/gels9090705 (PMC10529090; doi:10.3390/gels9090705)
Supplement: Supplementary file 1 [file gels-09-00705-s001.zip]

Archive with 1 entries (1 files):
- gels-2557160-supplementary.pdf
